# Supplementary material for: Identification of an Individualized Prognostic Biomarker for Serous Ovarian Cancer: A Qualitative Model
Source: Diagnostics (Basel). 2022 Dec 12;12(12):3128. doi: 10.3390/diagnostics12123128 (PMC9777083; doi:10.3390/diagnostics12123128)
Supplement: Supplementary file 1 [file diagnostics-12-03128-s001.zip]

Archive with 2 entries (2 files):
- diagnostics-2027900-supplementary.pdf
- diagnostics-2027900-supplementary.xlsx
